# Supplementary material for: Mental health survey among front-line medical workers after 2 years of supporting COVID-19 efforts in Hubei Province
Source: PLoS One. 2023 Oct 17;18(10):e0287154. doi: 10.1371/journal.pone.0287154 (PMC10581499; doi:10.1371/journal.pone.0287154)
Supplement: S1 Table — (XLSX) [file pone.0287154.s001.xlsx]

## Sheet: Sheet1
	PHQ-9																				GAD-7																				ISI
	Total				Normal				Mild				Moderate				Severe				Total				Normal				Mild				Moderate				Severe				Total				Normal				Mild
	N	Mean±SD	t/F	p	N	Mean±SD	t/F	p	N	Mean±SD	t/F	p	N	Mean±SD	t/F	p	N	Mean±SD	t/F	p	N	Mean±SD	t/F	p	N	Mean±SD	t/F	p	N	Mean±SD	t/F	p	N	Mean±SD	t/F	p	N	Mean±SD	t/F	p	N	Mean±SD	t/F	p	N	Mean±SD	t/F	p	N
Total	1101	4.91±4.69			588	1.41±1.53			358	6.91±1.40			114	11.78±1.39			41	18.39±3.32			1101	3.32±3.86			732	1.06±1.40			300	6.52±1.12			54	11.96±1.65			15	18.7±2.34			1101	6.46±5.38			682	3.06±2.44			323
Gender
Male	182	5.25±5.17	1.008	0.315	90	1.10±1.37	-2.303	0.023*	61	7.08±1.37	1.049	0.295	19	10.68±0.885	-3.701	0.000***	12	18.50±3.18	0.135	0.894	182	3.71±4.12	1.425	0.155	112	0.96±1.38	-0.851	0.395	54	6.72±1.05	1.497	0.136	14	12.07±1.82	0.284	0.778	2	18.50±0.71	——	——	182	7.12±5.73	1.815	0.07	101	3.00±2.43	-0.268	0.789	59
Female	919	4.84±4.59			498	1.47±1.55			297	6.88±1.41			95	12.00±1.50			19	18.34±3.43			919	3.24±3.81			620	1.08±1.40			246	6.47±1.13			40	11.93±1.61			13	18.77±2.52			919	6.33±5.26			581	3.07±2.45			264
Age, years
20-44	963	4.95±4.59	0.758	0.449	507	1.44±1.54	1.178	0.242	320	6.94±1.42	1.299	0.195	102	11.86±1.48	1.727	0.087	34	17.68±3.03	-3.42	0.001**	963	3.33±3.78	0.079	0.937	637	1.08±1.41	0.833	0.405	264	6.50±1.12	-0.54	0.589	52	11.88±1.629	——	——	10	18.20±2.62	-1.274	0.225	963	6.48±5.31	0.188	0.851	596	3.10±2.45	1.000	0.318	282
45-65	138	4.62±5.37			81	1.23±1.46			38	6.63±1.26			12	11.08±1.51			7	21.86±2.41			138	3.30±4.45			95	0.95±1.28			36	6.61±1.08			2	14.00±0.000			5	19.80±1.30			138	6.38±5.60			86	2.81±2.37			41
Marital Status
Married	834	4.68±4.67	4.554	0.011*	464	1.37±1.503	1.046	0.352	263	6.86±1.38	0.78	0.459	78	11.68±1.53	0.724	0.497	29	16.30±1.83	2.982	0.063	834	3.28±3.90	1.584	0.206	557	1.02±1.37	1.462	0.233	229	6.53±1.11	0.141	0.869	34	12.12±1.77	0.432	0.652	14	18.57±2.34	——	——	834	6.36±5.43	1.455	0.234	521	2.97±2.42	1.978	0.139	238
Unmarried	224	5.49±4.63			106	1.51±1.61			79	7.00±1.43			29	12.07±1.39			10	19.00±3.37			224	3.27±3.58			150	1.12±1.45			58	6.48±1.19			16	11.75±1.39			0	0			224	6.60±5.05			138	3.30±2.47			69
Divorced/Widowed	43	6.28±5.11			18	1.78±1.629			16	7.25±1.65			7	11.71±1.50			2	20.00±5.66			43	4.35±4.43			25	1.48±1.64			13	6.38±0.870			4	11.50±1.73			1	21			43	7.74±5.25			23	3.74±2.62			16
Education
College degree and below	94	4.72±4.40	0.995	0.395	50	1.28±1.53	2.321	0.074	30	6.80±1.32	1.227	0.3	13	12.23±1.48	1.274	0.287	1	17	——	——	94	2.82±3.69	1.392	0.244	69	0.93±1.31	4.93	0.002**	19	6.53±1.31	0.478	0.698	6	12.83±1.47	1.38	0.26	0	0	——	——	94	6.62±5.72	0.64	0.589	57	2.93±2.61	1.126	0.338	28
Bachelor’s degree	825	4.99±4.80			441	1.42±1.54			263	6.99±1.38			88	11.75±1.50			33	18.64±3.39			825	3.37±3.92			543	1.06±1.40			230	6.53±1.11			38	11.68±1.579			14	18.71±2.43			825	6.52±5.33			510	3.13±2.50			242
Master’s degree	137	4.93±4.20			68	1.72±1.55			54	6.63±1.48			10	11.20±1.40			5	17.60±3.65			137	3.61±3.53			88	1.43±1.53			41	6.54±1.12			8	12.63±1.77			0	0			137	6.36±5.11			84	3.02±2.24			42
Doctor’s degree	45	4.91±4.76			29	0.86±1.16			11	6.64±1.57			3	12.67±1.53			2	17.00±2.83			45	2.58±4.15			32	0.38±0.75			10	6.10±0.88			2	12.00±2.83			1	19			45	5.42±5.73			31	2.32±2.50			11
Technical title
Junior	295	4.74±4.92	0.362	0.696	167	1.40±1.54	0.746	0.475	85	6.71±1.47	2.942	0.054	29	11.41±1.43	1.258	0.288	14	18.93±3.54	3.936	0.028*	295	3.37±4.08	0.872	0.419	196	1.04±1.33	0.056	0.946	81	6.46±1.15	0.368	0.693	12	12.67±1.72	1.787	0.178	6	19.33±1.63	5.676	0.018*	295	6.50±5.64	0.164	0.849	181	2.82±2.37	1.181	0.308	83
Intermediate	452	4.90±4.50			235	1.34±1.498			161	7.11±1.39			39	11.97±1.56			17	16.88±1.57			452	3.46±3.73			286	1.06±1.44			137	6.58±1.08			24	11.58±1.72			5	16.60±2.51			452	6.36±5.17			285	3.16±2.45			130
Senior	354	5.06±4.75			186	1.52±1.55			112	6.79±1.35			46	11.85±1.46			10	20.20±4.24			354	3.10±3.848			250	1.08±1.41			82	6.48±1.16			18	12.00±1.41			4	20.50±0.58			354	6.57±5.34			216	3.12±2.48			110
Location of Assistance
Wuhan	910	4.90±4.70	-0.133	0.894	487	1.41±1.54	-0.019	0.985	296	6.92±1.41	0.245	0.807	95	11.85±1.52	1.153	0.251	32	18.59±3.43	0.737	0.466	910	3.30±3.88	-0.342	0.733	606	1.06±1.40	-0.112	0.911	250	6.51±1.13	-0.3	0.764	39	11.74±1.65	-1.6	0.16	15	18.73±2.34	——	——	910	6.46±5.40	-0.109	0.913	565	3.06±2.44	-0.83	0.935	264
Xiangyang	191	4.95±4.69			101	1.42±1.49			62	6.87±1.39			19	11.42±1.35			9	17.67±2.96			191	3.41±3.81			126	1.07±1.38			50	5.56±1.07			15	12.53±1.55			0	0			191	6.50±5.10			117	3.08±2.45			59
Occupation
Doctor	245	4.85±5.02	0.149	0.861	132	1.25±1.474	1.801	0.166	77	6.66±1.38	3.07	0.048*	21	11.29±1.45	1.603	0.206	15	18.27±3.06	0.032	0.859	245	3.31±3.93	0.938	0.392	162	0.93±1.32	1.785	0.169	67	6.64±1.10	1.674	0.189	12	12.17±1.99	0.335	0.717	4	17.00±1.83	3.519	0.083	245	6.13±5.42	1.07	0.344	156	2.80±2.36	1.324	0.267	67
Nurse	845	4.91±4.603			453	1.47±1.54			275	7.00±1.40			91	11.88±1.50			26	18.46±3.51			845	3.31±3.85			567	1.10±1.42			226	6.50±1.12			41	11.88±1.57			11	19.36±2.45			845	6.54±5.33			521	3.13±2.46			252
Public health staff	11	5.64±4.32			3	0.33±0.58			6	6.00±1..10			2	12.50±0.71			0	0			11	4.91±3.86			3	0.00			7	5.86±0.90			1	13			0	0			11	8.09±5.01			5	3.80±2.78			4
Smoking
Yes	66	6.53±5.61	2.91	0.004***	22	0.68±1.086	-3.161	0.004**	29	6.83±1.44	-0.332	0.74	9	11.89±1.45	0.226	0.822	6	18.50±3.78	0.087	0.931	66	4.61±4.63	2.346	0.022*	34	1.06±1.61	0.000	1	25	6.60±1.00	0.389	0.697	5	13.20±0.84	3.076	0.016*	2	18.50±0.71	——	——	66	8.98±5.56	3.976	0.000***	26	3.85±2.48	1.676	0.094	29
No	1035	4.80±4.61			566	1.44±1.535			329	6.92±1.40			105	11.77±1.50			35	18.37±3.29			1035	3.24±3.80			698	1.06±1.39			275	6.51±1.13			49	11.84±1.67			13	18.77±2.52			1035	6.30±5.30			656	3.03±2.44			294
Drinking Alcohol
Yes	294	5.81±4.85	3.865	0.000***	130	1.43±1.54	0.148	0.882	100	7.11±1..41	1.68	0.094	54	11.48±1.45	-2.06	0.042*	10	19.00±3.77	0.664	0.511	294	3.94±4.04	3.114	0.002**	173	1.15±1.49	0.986	0.324	94	6.55±1.074	0.382	0.703	24	11.88±1.78	-0.348	0.729	3	19.33±1.53	——	——	294	7.37±5.63	3.398	0.001**	156	3.13±2.43	0.795	0.665	105
No	807	4.58±4.59			458	1.41±1.53			258	6.83±1.40			60	12.05±1.49			31	18.19±3.20			807	3.10±3.78			559	1.03±1.37			206	6.50±1.14			30	12.03±1.56			12	18.58±2.54			807	6.14±5.21			526	3.04±2.45			218
Exercising
Yes	740	4.39±4.40	-4.991	0.000***	422	1.25±1.48	-4.286	0.000***	230	6.91±1.40	-0.035	0.972	72	11.69±1.54	-0.807	0.421	16	18.44±3.14	0.46	0.943	740	3.09±3.70	-2.832	0.005**	509	1.00±1.39	-1.779	0.076	187	6.51±1.09	-0.172	0.863	39	12.03±1.69	0.447	0.657	5	18.80±2.28	0.075	0.941	740	6.09±5.13	-3.358	0.001**	482	2.91±2.42	-2.42	0.016*	199
No	361	5.96±5.09			166	1.84±1.57			128	6.91±1.41			42	11.93±1.40			25	18.36±3.49			361	3.79±4.16			223	1.20±1.42			113	6.53±1.16			15	11.80±1.57			10	18.70±2.50			361	7.24±5.35			200	3.41±2.47			124
Satisfied for welfare
Yes	1014	4.71±4.58	-4.69	0.000***	560	1.39±1.52	-1.706	0.089	323	6.92±1.40	0.491	0.624	96	11.83±1.53	0.869	0.387	35	18.00±3.00	-1.877	0.068	1014	3.17±3.73	-3.692	0.000***	685	1.01±1.38	-3.728	0.000***	270	6.48±1.12	-1.642	0.102	48	11.58±1.65	-1.384	0.172	11	18.18±2.40	-1.592	0.135	1014	6.23±5.18	-4.119	0.000***	644	3.04±2.44	0.863	0.464	292
No	87	7.15±5.37			28	1.89±1.57			35	6.80±1.45			18	11.50±1.30			6	20.67±4.41			87	5.14±4.86			47	1.79±1.47			30	6.83±1.05			6	12.83±1.47			4	20.25±1.50			87	9.15±6.43			38	3.34±2.40			31
[truncated: 11 more columns]

## Sheet: Table 2
Variables	PHQ-9				t/F	p	GAD-7				t/F	p	ISI				t/F	p
	N（%）						N（%）						N（%）
	Normal	Mild	Moderate	Severe			Normal	Mild	Moderate	Severe			Normal	Mild	Moderate	Severe
Total	588(53.4)	358(32.5)	114(10.4)	41(3.7)			732(66.5 )	300(27.2)	54(4.9 )	15( 1.4)			682( 61.9)	323( 29.3)	83(7.5 )	13(1.2 )
Gender
Male	90( 49.5)	61(33.5)	19(10.4)	12(6.6)	4.494	0.315	112(61.5)	54(29.7)	14(7.7)	2(1.1)	4.783	0.155	581(63.2)	264(28.7)	65(7.1)	9(1.0)	1.676	0.07
Female	498(54.2)	297(32.3)	95(10.3)	29(3.2)			620(67.5)	246(26.8)	40(4.4)	13(1.4)			101(55.5)	59(32.4)	18(9.9)	4(2.2)
Age, years
20-44	507(52.6)	320(33.2)	102(10.6)	34(3.5)	1.228	0.449	637(66.1)	264(27.4)	52(5.4)	10(1.0)	1.198	0.937	596(61.9)	282(29.3)	75(7.8)	10(1.0)	0.732	0.851
45-65	81(58.7)	38(27.5)	12(8.7)	7(5.1)			95(68.8)	36(26.1)	2(1.4)	5(3.6)			86(62.3)	41(29.7)	8(5.8)	3(2.2)
Marital Status
Married	464(55.6)	263(31.5)	78(9.4)	29(3.5)	4.554	0.011*	557(66.8)	229(27.5)	34(4.1)	14(1.7)	1.584	0.206	521(62.5)	238(28.5)	63(7.6)	12(1.4)	1.455	0.455
Unmarried	106(47.3)	79(35.3)	29(12.9)	10(4.5)			150(67.0)	58(25.9)	16(7.1)	0(0.0)			138(61.6)	69(30.8)	16(7.1)	1(0.4)
Divorced/Widowed	18(41.9)	16(37.2)	7(16.3)	2(4.7)			25(58.1)	13(30.2)	4(9.3)	1(2.3)			23(53.5)	16(37.2)	4(9.3)	0(0.0)
Education
College degree and below	50(53.2)	30(31.9)	13(13.8)	1(1.1)	0.995	0.395	69(73.4)	19(20.2)	6(6.4)	0(0.0)	1.392	0.244	57(6.1)	28(29.8)	7(7.4)	2(2.1)	0.64	0.589
Bachelor’s degree	441(53.5)	263(31.9)	88(10.7)	33(4.0)			543(65.8)	230(27.9)	38(4.6)	14(1.7)			510(61.8)	242(29.3)	64(7.8)	9(1.1)
Master’s degree	68(49.6)	54(39.4)	10(7.3)	5(3.6)			88(64.2)	41(29.9)	8(5.8)	0(0.0)			84(61.3)	42(30.7)	10(7.3)	1(0.7)
Doctor’s degree	29(64.4)	11(24.4)	3(6.7)	2(4.4)			32(71.1)	10(22.2)	2(4.4)	1(2.2)			31(68.9)	11(24.4)	2(4.4)	1(2.2)
Technical title
Junior	186(52.5)	112(31.6)	46(13.0)	10(2.8)	0.313	0.816	250(70.6)	82(23.2)	18(5.1)	4(1.1)	0.472	0.702	216(61.0)	110(31.1)	23(6.5)	5(1.4)	0.549	0.649
Intermediate	235(52.0)	161(35.6)	39(8.6)	17(3.8)			286(63.3)	137(30.3)	24(5.3)	5(1.1)			285(63.1)	130(28.8)	34(7.5)	3(0.7)
Senior	167(56.6)	85(28.8)	29(9.8)	14(4.7)			196(66.4)	81(27.5)	12(4.1)	6(2.0)			181(61.4)	83(28.1)	26(8.8)	5(1.7)
Location of Assistance
Wuhan	488(53.6)	296(32.5)	95(10.4)	32(3.5)	0.001	0.815	608(66.7)	249(27.3)	39(4.3)	15(1.6)	0.182	0.67	565(62.0)	265(29.1)	68(7.5)	13(1.4)	0.039	0.867
Xiangyang	100(52.6)	62(32.6)	19(10.0)	9(4.7)			124(65.3)	51(26.8)	15(7.9)	0(0.0)			117(61.6)	58(30.5)	15(7.9)	0(0.0)
Occupation
Doctor	132(53.9)	77(31.4)	21(8.6)	15(6.1)	0.149	0.861	162(66.1)	67(27.3)	12(4.9)	4(1.6)	0.938	0.392	156(63.7)	67(27.3)	19(7.8)	3(1.2)	1.07	0.344
Nurse	453(53.6)	275(32.5)	91(10.8)	26(3.1)			567(67.1)	226(26.7)	41(4.9)	11(1.3)			521(61.7)	252(29.8)	62(7.3)	10(1.2)
Public health staff	3(27.3)	6(54.5)	2(18.2)	0(0.0)			3(27.3)	7(63.6)	1(9.1)	0(0.0)			5(45.5)	4(36.4)	2(18.2)	0(0.0)
Smoking					3.208	0.004**					4.437	0.005**					0.017	0.000***
Yes	22(33.3)	29(43.9)	9(13.6)	6(9.1)			34(51.5)	25(37.9)	5(7.6)	2(3.0)			26(39.4)	29(43.9)	9(13.6)	2(3.0)
No	566(54.7)	329(31.8)	105(10.1)	35(3.4)			698(67.4)	275(26.6)	49(4.7)	13(1.3)			656(63.4)	294(28.4)	74(7.1)	11(1.1)
Drinking Alcohol					3.556	0.000***					4.083	0.001**					1.936	0.001**
Yes	130(44.2)	100(34.0)	54(18.4)	10(3.4)			173(58.8)	94(32.0)	24(8.2)	3(1.0)			156(53.1)	105(35.7)	27(9.2)	6(2.0)
No	458(56.8)	258(32.0)	60(7.4)	31(3.8)			559(69.3)	206(25.5)	30(3.7)	12(1.5)			526(65.2)	218(27.0)	56(6.9)	7(0.9)
Exercising					3.988	0.000***					2.532	0.005**					0.03	0.001***
Yes	422(57)	230(31.1)	72(9.7)	16(2.2)			509(68.8)	187(25.3)	39(5.3)	5(0.7)			482(65.1)	199(26.9)	51(6.9)	8(1.1)
No	166(46.0)	128(32.5)	42(11.6)	26(6.9)			223(61.8)	113(31.3)	15(4.2)	10(2.8)			200(55.4)	124(34.3)	32(8.9)	5(1.4)
Satisfied for welfare					1.331	0.000***					5.793	0.000***					8.969	0.000***
Yes	560(55.2)	323(37.9)	96(9.5)	35(3.5)			685(67.6)	270(26.6)	48(4.7)	11(1.1)			644(63.5)	292(28.8)	69(6.8)	9(0.9)
No	28(32.2)	35(40.2)	18(20.7)	6(6.9)			47(54.0)	30(34.5)	6(6.9)	4(4.6)			38(43.7)	31(35.6)	14(16.1)	4(4.6)
